# Supplementary material for: Amino Derivatives of Diaryl Pyrimidines and Azolopyrimidines as Protective Agents against LPS-Induced Acute Lung Injury
Source: Molecules. 2023 Jan 11;28(2):741. doi: 10.3390/molecules28020741 (PMC9863002; doi:10.3390/molecules28020741)
Supplement: Supplementary file 1 [file molecules-28-00741-s001.zip]

Archive with 1 entries (1 files):
- molecules-2113133-supplementary.pdf
